# Supplementary material for: Packaging style design based on visual semantic segmentation technology and intelligent cyber physical system
Source: PeerJ Comput Sci. 2023 Jul 10;9:e1451. doi: 10.7717/peerj-cs.1451 (PMC10403159; doi:10.7717/peerj-cs.1451)
Supplement: Supplemental Information 1 [file peerj-cs-09-1451-s001.zip]

Archive with 258 entries (255 files):
- README.dataset.txt
- README.roboflow.txt
- test/
- test/18_jpg.rf.844374cc4cd6891417b131b55b40f3c5.jpg
- test/24_jpg.rf.3b65330eeed9ca9e44ad71cd70f4e52a.jpg
- test/26_jpg.rf.6aff383da39c46b4a65299ff73681f91.jpg
- test/2_jpg.rf.34f196ef04b288c50b2b066e0cdf3dc8.jpg
- test/IMG_6820_jpg.rf.f18338f170168084a6c1cd05c4274f21.jpg
- test/PXL_20201103_181916758_jpg.rf.b52dd0fe46713fb8ad00cb1aff1140fb.jpg
- test/PXL_20201107_191145720_jpg.rf.a952948ab5ac9a5eac77099ae01cb669.jpg
- test/_annotations.csv
- train/
- train/10_jpg.rf.478e5215e83dd02d3dafb064d8d76f81.jpg
- train/10_jpg.rf.54d74264a9b638606b4040c92da1b56e.jpg
- train/10_jpg.rf.76d3330c8a94538865d1bcc83fa508d7.jpg
- train/10_jpg.rf.955ba3cc6477a49811c902329ed30d04.jpg
- train/10_jpg.rf.b4ca45441b633d4acfa785fdbb0ce5f4.jpg
- train/11_jpg.rf.38225b90f606a87a1fe2a11620fc3809.jpg
- train/11_jpg.rf.38b618eb0b13cfa3de3dc112889c9baf.jpg
- train/11_jpg.rf.4e210f34bca47650343668a360f2735d.jpg
- train/11_jpg.rf.b0ed27528866c08c400b8ce4137c88c6.jpg
- train/11_jpg.rf.dd8514645c93a5159c45258ea336bc2e.jpg
- train/12_jpg.rf.0c3dd93746ad7a2950f152998e2cd162.jpg
- train/12_jpg.rf.1a534dbc51f6ad7fcbde9bde9061e951.jpg
- train/12_jpg.rf.6ab34c0f46751cbbd4308165da10c0e9.jpg
- train/12_jpg.rf.f472e4ef65a6ba54096d613aefe9d040.jpg
- train/12_jpg.rf.fb71b320057654212e74591f6f87fbd3.jpg
- train/13_jpg.rf.1df0097dfbadf62952f1879702b4dc1f.jpg
- train/13_jpg.rf.5d45bd56b897aebaf3ac292cf78ebed1.jpg
- train/13_jpg.rf.90fd6952968e6460ef1c0f96ade0bfe8.jpg
- train/13_jpg.rf.9a3e86b0a72706a3007e4cd26c5059d6.jpg
- train/13_jpg.rf.a9f6d6e9d93b9fd641e11225a7893229.jpg
- train/14_jpg.rf.468465b31cdf08e138e8a774f9c72b73.jpg
- train/14_jpg.rf.5a5f07927fb4d0eabe68c594654d0961.jpg
- train/14_jpg.rf.652042a0d26ba51feada836024b1f935.jpg
- train/14_jpg.rf.c034732d584163f89a993e4ed05382a5.jpg
- train/14_jpg.rf.cac542444734dbed55c647a71ef20afd.jpg
- train/15_jpg.rf.110eabea1cd148b9f5b2a97e0cfda81a.jpg
- train/15_jpg.rf.7b29646ddf3f4b7b3da74fd311fa997d.jpg
- train/15_jpg.rf.7e63c7cff39c295d57563989f85c6480.jpg
- train/15_jpg.rf.ac55b19d04f3a3b0a371babb037d0ffb.jpg
- train/15_jpg.rf.b2237acc691aa6d9a5e3bd61aa1c1843.jpg
- train/16_jpg.rf.0b9d96c0d3045e34c764e8b661256964.jpg
- train/16_jpg.rf.2f8eeab7e26ccd927d838d9c9cfe5000.jpg
- train/16_jpg.rf.3fb3d14906230b5c58783db0c8ca2d56.jpg
- train/16_jpg.rf.591a5314f007fdf2c5cbb266a6c62ae7.jpg
- train/16_jpg.rf.716006d8932990f728226303e7d4aa40.jpg
- train/19_jpg.rf.11286df800be3625622390657d41a64e.jpg
- train/19_jpg.rf.233920e03e111b3fe943161909c58aa0.jpg
- train/19_jpg.rf.be8668ef2a68b539159fd7ddd2452b08.jpg
- train/19_jpg.rf.c35c8d1570db5b45b439c4b60bb357ab.jpg
- train/19_jpg.rf.d6839e4fe618d41b12ff637ad0dc8aec.jpg
- train/1_jpg.rf.2aac586533ba280a3f82d6d223aa4149.jpg
- train/1_jpg.rf.34a22137a2d7565bd66bd6b4767aacc5.jpg
- train/1_jpg.rf.371fa365dbe538aa610c983bc0beb9ce.jpg
- train/1_jpg.rf.6087e08ee049d129519aacf4517918b5.jpg
- train/1_jpg.rf.8975d4477eea9eace54e807b36857765.jpg
- train/20_jpg.rf.01797f329ab6636c644ccfde8db679e2.jpg
- train/20_jpg.rf.0c599cec4351372ffe6da1bfde8fd104.jpg
- train/20_jpg.rf.22897fa6c319b800de4807ddd704f789.jpg
- train/20_jpg.rf.6b5228b18ff1e0a7a07bc540363bba97.jpg
- train/20_jpg.rf.b33621cfaa4a7c61c387d7d741907b38.jpg
- train/21_jpg.rf.0a3f4dffd99d3023f2defb86d459ad62.jpg
- train/21_jpg.rf.39c52a07b68d0b43ebd06f37f839a57d.jpg
- train/21_jpg.rf.a5af34f235290801f42e947af81f5c0c.jpg
- train/21_jpg.rf.c1fbf13e2126054333201560e60b6e68.jpg
- train/21_jpg.rf.dc0ae9059065984bf8edaeb47939e4a2.jpg
- train/23_jpg.rf.14bd49e759598129cfd651fbd56a450c.jpg
- train/23_jpg.rf.2baa76a1992a597eadebe4c05f479374.jpg
- train/23_jpg.rf.4dad4e0808e25edaa22fdd766bc377f6.jpg
- train/23_jpg.rf.5b04e628e71de0a57e09c4b66aeb54e5.jpg
- train/23_jpg.rf.e00a0dc4e124fb7810b93686c0fe5cdc.jpg
- train/25_jpg.rf.136545cbe252197d0b118656ac657034.jpg
- train/25_jpg.rf.37867f7fb310ad5bc842e97fa401a0de.jpg
- train/25_jpg.rf.56faef70c2cfe9642c345ae5f5288126.jpg
- train/25_jpg.rf.6d56a918545d311435754cd5a3a33c7d.jpg
- train/25_jpg.rf.d238a7cec35f99876a7313b53074ce67.jpg
- train/27_jpg.rf.294fdc90f7f03af033f520e21fd78108.jpg
- train/27_jpg.rf.2dc976b255102ad647edb16aa106972e.jpg
- train/27_jpg.rf.460c085da0b780ccaabe8fa1ab7cd470.jpg
- train/27_jpg.rf.494d52f7b9a3beb7af29e0e58d1542bd.jpg
- train/27_jpg.rf.ec06d5ebe2b85f7306df1d8ba8ccf1b4.jpg
- train/28_jpg.rf.1fd2549e819ea3089b841e1ca4af3da9.jpg
- train/28_jpg.rf.3bd4c1b3e53a5d5d22a9fca6f21207c5.jpg
- train/28_jpg.rf.80e51e099cf80e896508c42a5e1c3ee1.jpg
- train/28_jpg.rf.e288b3e277c80491721c182e87cb4462.jpg
- train/28_jpg.rf.fef1c8a5c15a9e677b1364a1a60cedf2.jpg
- train/3_jpg.rf.1678675ccf57faa292efc80289ab30bf.jpg
- train/3_jpg.rf.3246b7696c4c92fb12f900a5f4c3b25a.jpg
- train/3_jpg.rf.564896211c403b76b12623182ec440b7.jpg
- train/3_jpg.rf.b540bb62b3e31a4b9ef65fd6f3b09383.jpg
- train/3_jpg.rf.eb1d9f84db2a88f3d13ae8b6a1d64fd9.jpg
- train/4_jpg.rf.7ad86b683b150ee3e0cfb69a9e0ee62b.jpg
- train/4_jpg.rf.7e558188ed088c0070aae630b7551fbd.jpg
- train/4_jpg.rf.c4c099c7493368c7fb3805811b02f2f0.jpg
- train/4_jpg.rf.f1785c9bf792ae76ae3708d214e9f18c.jpg
- train/4_jpg.rf.f36cbbe1194784807ec8e271d92cc120.jpg
- train/6_jpg.rf.2309951a5e3ffb379e3bd889523bee7b.jpg
- train/6_jpg.rf.5cfd2048d681f0c9a12b668d10670577.jpg
- train/6_jpg.rf.78aa6bdba45c379d3d082212ad5cd924.jpg
- train/6_jpg.rf.945167f3e60172a4a7ccb2d2f1747fb2.jpg
- train/6_jpg.rf.d803e7fe03f9a532a42a652754d052a2.jpg
- train/7_jpg.rf.095ebe6aa1e9e1355f06131be0d1ab93.jpg
- train/7_jpg.rf.1629ae54984075c24706153791bd02c2.jpg
- train/7_jpg.rf.30825c2771358e24fe81e7708e750c74.jpg
- train/7_jpg.rf.9bc406fd30e4d8e5a2824b29f5ebd007.jpg
- train/7_jpg.rf.ee1e513903f5cb2ff0be0a11cfc236f9.jpg
- train/8_jpg.rf.39d097ce9d72ac95cdd9fc506f4af99f.jpg
- train/8_jpg.rf.b48feb17fe048bd1f21fcd8e887ee53b.jpg
- train/8_jpg.rf.d0b5d595a5a239fd8a2824784c8bde32.jpg
- train/8_jpg.rf.d9f5f3033c8b605299d71d718c42cb47.jpg
- train/8_jpg.rf.de7720dd6dbece3fd7bd5c83a9a6109c.jpg
- train/9_jpg.rf.2b5aacc2fc51aa54ae9cc598c6101000.jpg
- train/9_jpg.rf.531690aea3a42a46eca9ddfa875bb6e2.jpg
- train/9_jpg.rf.5b96fb3b7d62f0d6b3f874cbdc7c7e59.jpg
- train/9_jpg.rf.71a9cd6877cad493510f8d77f5228aea.jpg
- train/9_jpg.rf.92fa2285fa3933daf0153602cb2b6c7a.jpg
- train/IMG_3238_jpeg.rf.62fcda3178ff26467074c42b6146a47b.jpg
- train/IMG_3238_jpeg.rf.935d029214e52509809646293ad78b80.jpg
- train/IMG_3238_jpeg.rf.ce2c60826cc8da80ed91f3155444cbb6.jpg
- train/IMG_3238_jpeg.rf.cfde39a66ffdec891c2e79483672ada9.jpg
- train/IMG_3238_jpeg.rf.fc25f32794aa6ce8cdbfb887c9341c92.jpg
- train/IMG_3239_jpeg.rf.2299d70498f75eac0518c7e0b29b911e.jpg
- train/IMG_3239_jpeg.rf.6feae1499908daa5ab5f2c9dda3860dd.jpg
- train/IMG_3239_jpeg.rf.ae18333a2ecd2b662e0efc135747ba54.jpg
- train/IMG_3239_jpeg.rf.c37bff39e5dcee0f3a7aff263c810d92.jpg
- train/IMG_3239_jpeg.rf.ecf02937587224d49ac751c6fe383bd6.jpg
- train/IMG_3240_jpeg.rf.3052a8f7a96311fb446187e264cba252.jpg
- train/IMG_3240_jpeg.rf.46074417bd6ccc076c738c8db4a29e99.jpg
- train/IMG_3240_jpeg.rf.979a62e74b04de20eeefde5230a887f0.jpg
- train/IMG_3240_jpeg.rf.ae8b3c3a714020b39ee52ced0c8a1560.jpg
- train/IMG_3240_jpeg.rf.e405f1eb08b6e11f23d0ffb24d679874.jpg
- train/IMG_3242_jpeg.rf.1084b70673d81e6e24f58776afebe782.jpg
- train/IMG_3242_jpeg.rf.509244b9b929ee12f4cb6b0c5252e378.jpg
- train/IMG_3242_jpeg.rf.81ed0e952deb2ef574128c694a2b3124.jpg
- train/IMG_3242_jpeg.rf.98a16de977976bb734d46c8b371e2a77.jpg
- train/IMG_3242_jpeg.rf.e3b3ee0560d4414f7c7052823319c7d8.jpg
- train/IMG_3243_jpeg.rf.0445b762c5ed798313fa58fcb176503e.jpg
- train/IMG_3243_jpeg.rf.2e4900b2ed7998714fd47005ee7fd320.jpg
- train/IMG_3243_jpeg.rf.31ead35defcbf0d34a76c8cc4b064de6.jpg
- train/IMG_3243_jpeg.rf.9b2c4a7b551f7a2ea60052107a2f8aea.jpg
- train/IMG_3243_jpeg.rf.c55998fcab234a6b5c6ab63c06e9a1e2.jpg
- train/IMG_3248_jpeg.rf.6313f8de49c5e0dea1b861c7f7c72616.jpg
- train/IMG_3248_jpeg.rf.6922c7fafbfa07db6c54b0c56bf63844.jpg
- train/IMG_3248_jpeg.rf.a0716b362ef186e243c9c4d316f1dcca.jpg
- train/IMG_3248_jpeg.rf.c4909ac2f3e1a7f55cde97eecba810ec.jpg
- train/IMG_3248_jpeg.rf.e0db1eb41934a39eba520e4f56e21a13.jpg
- train/IMG_3249_jpeg.rf.187a44d20a1aa48a8f98860d9be85e17.jpg
- train/IMG_3249_jpeg.rf.5983c9386a3173a6948b285564c224b7.jpg
- train/IMG_3249_jpeg.rf.8b21dbdb932dae3923abba20a07e9fe4.jpg
- train/IMG_3249_jpeg.rf.9c24c7262d87c2ec8dd43a0cbec7a178.jpg
- train/IMG_3249_jpeg.rf.cd173a6d5ce093422fbd1740b6dbd3b2.jpg
- train/IMG_6817_jpg.rf.2b27ee700087707e9721d9ef99180953.jpg
- train/IMG_6817_jpg.rf.4f0c645ca6bfa29783ebafc3cf6ee1c0.jpg
- train/IMG_6817_jpg.rf.570b3cee12be74810ef82d2e0cb2cc8a.jpg
- train/IMG_6817_jpg.rf.844adc441aed7f7c029881844b9638e6.jpg
- train/IMG_6817_jpg.rf.bfe8f41397cf45973b1e132292980281.jpg
- train/IMG_6818_jpg.rf.4cf2cbc673b8173c113825f52ed30a16.jpg
- train/IMG_6818_jpg.rf.538e298294e63232e75784890e05b146.jpg
- train/IMG_6818_jpg.rf.88e460792f0c2f00c939494186207e02.jpg
- train/IMG_6818_jpg.rf.d1c0488ba7217f2e3f22985453962478.jpg
- train/IMG_6818_jpg.rf.f641fee3d1cb09c8b538e0f32ae5cf46.jpg
- train/IMG_6821_jpg.rf.085db99cf51349548087fa629a15868d.jpg
- train/IMG_6821_jpg.rf.5ca1f8dc4beb0175886056ee64eaf80a.jpg
- train/IMG_6821_jpg.rf.7b68785404b930c5d830840dfde62f56.jpg
- train/IMG_6821_jpg.rf.826f645c8e16d9e706f2f128802a1ec8.jpg
- train/IMG_6821_jpg.rf.c3eb2feda02ef6b66d055ed3a1b35c99.jpg
- train/IMG_6822_jpg.rf.1ec2110a68636d47271f185cc17c6477.jpg
- train/IMG_6822_jpg.rf.8008612b9801f9dfd8829f48c3e6993b.jpg
- train/IMG_6822_jpg.rf.8dc603ee40103634eb1201a1d66f89aa.jpg
- train/IMG_6822_jpg.rf.a54c178d419dce1eb59b2519ec16de73.jpg
- train/IMG_6822_jpg.rf.bb89cc1b4a71cdaa33fbe9fb52844afd.jpg
- train/IMG_6823_jpg.rf.0152dabc07ab1fa867917ee49b39bcee.jpg
- train/IMG_6823_jpg.rf.23b5163605246af7d004f7438aba17f5.jpg
- train/IMG_6823_jpg.rf.28533445ef71ad35b6ac5a8837bcb80a.jpg
- train/IMG_6823_jpg.rf.552a6bff2aaef726d213786fbb747a30.jpg
- train/IMG_6823_jpg.rf.699339f729b7c3406069ab56fb3eaf1c.jpg
- train/IMG_6824_jpg.rf.10fff1daf67da29ef914c7fc85765d0d.jpg
- train/IMG_6824_jpg.rf.4b29a32115559fd73915425f25feb992.jpg
- train/IMG_6824_jpg.rf.503fab1e5ae74ba26fca797c54345298.jpg
- train/IMG_6824_jpg.rf.d334ecdd00d1c88d227cb209eebb96dc.jpg
- train/IMG_6824_jpg.rf.e1112765afeb035d826294aedf6b09bf.jpg
- train/PXL_20201101_154113387_jpg.rf.309cd309bbda8ce9323a078a80791019.jpg
- train/PXL_20201101_154113387_jpg.rf.5986f049935f2858946577b2c7c6fa7e.jpg
- train/PXL_20201101_154113387_jpg.rf.aaa8c7ebf3207fa89d89ad5969fd8451.jpg
- train/PXL_20201101_154113387_jpg.rf.aad9f91d05c982828bdee2bec8459e7e.jpg
- train/PXL_20201101_154113387_jpg.rf.bde4683c4883388ba8999bd022227cef.jpg
- train/PXL_20201103_181906837_jpg.rf.16facb85027821d1c4396e0b0c4464a8.jpg
- train/PXL_20201103_181906837_jpg.rf.35d6cc0732355447142f1d79f24fe5d6.jpg
- train/PXL_20201103_181906837_jpg.rf.749503f526856a035fe2f434ced8896e.jpg
- train/PXL_20201103_181906837_jpg.rf.942c8fcd2ddb2d1215ce363d9b9e5f0b.jpg
- train/PXL_20201103_181906837_jpg.rf.bbd8b8a92c323d90e0e815dd3a8246f9.jpg
- train/PXL_20201103_181911592_jpg.rf.277c5b0bdaaf09ec258953dfd19df8a5.jpg
- train/PXL_20201103_181911592_jpg.rf.9c27d12c160121f3d51700fa27cae020.jpg
- train/PXL_20201103_181911592_jpg.rf.df400ec758dc388b2a1ccdae895e3b50.jpg
- train/PXL_20201103_181911592_jpg.rf.f0dcc410046e7493547a62e0651e7dd1.jpg
- train/PXL_20201103_181911592_jpg.rf.ff9af091a355f1a1bfb5d6690c9394e8.jpg
- train/PXL_20201105_173148569_jpg.rf.22a045bf175813f2b27901439111e525.jpg
- train/PXL_20201105_173148569_jpg.rf.b1a0f50296e39ac0ef969220cac58f64.jpg
- train/PXL_20201105_173148569_jpg.rf.bd0e5919a322d8262e471515a0df62a9.jpg
- train/PXL_20201105_173148569_jpg.rf.dfea357bf308b00b3241a52324e8f836.jpg
- train/PXL_20201105_173148569_jpg.rf.fe3f2e53f3402e5ed81bbdcd736d31cf.jpg
- train/PXL_20201107_021341143_jpg.rf.03e2fa3361e1e8ae9bfdb4f2dde2203a.jpg
- train/PXL_20201107_021341143_jpg.rf.1ed1af09d285b127fc5296642bc266ec.jpg
- train/PXL_20201107_021341143_jpg.rf.89aef42805d74a1e0ad351d560dd3f5c.jpg
- train/PXL_20201107_021341143_jpg.rf.ab93a4a28d5c44001af8953fb7a29578.jpg
- train/PXL_20201107_021341143_jpg.rf.cf8c3e25f7103b30e9143920f4c58bce.jpg
- train/PXL_20201107_021345301_jpg.rf.031b5aa41d066756640fefc8ec5edaf1.jpg
- train/PXL_20201107_021345301_jpg.rf.4c41b72ab988e2cfab5f6f6c57a8a614.jpg
- train/PXL_20201107_021345301_jpg.rf.58bfcfd721d4ce6df4326264ff292e8c.jpg
- train/PXL_20201107_021345301_jpg.rf.732d94dd09b1d5771004ab65daf462af.jpg
- train/PXL_20201107_021345301_jpg.rf.b4df291f55e8a30bab135553660d1180.jpg
- train/PXL_20201107_021350055_jpg.rf.144cf464d38db6ef228ddcc006a464bc.jpg
- train/PXL_20201107_021350055_jpg.rf.4d80730bad902255de8af29654912420.jpg
- train/PXL_20201107_021350055_jpg.rf.53ead9c45156372421dad906a3caa69c.jpg
- train/PXL_20201107_021350055_jpg.rf.afcbc3fa4e897a35c63135a66eafe608.jpg
- train/PXL_20201107_021350055_jpg.rf.e22730e680138929b36973172389455f.jpg
- train/PXL_20201107_191147238_jpg.rf.47e6c1b25fc02b7f43e72da37a596576.jpg
- train/PXL_20201107_191147238_jpg.rf.598135318404d88794e941a28f3a4ac0.jpg
- train/PXL_20201107_191147238_jpg.rf.6f896ac457b474ab2aae1a5374b7f909.jpg
- train/PXL_20201107_191147238_jpg.rf.9d63ec18291d4cd381f9dec15281e571.jpg
- train/PXL_20201107_191147238_jpg.rf.9f6102c4d9318ae3d716342d7ea9b156.jpg
- train/PXL_20201107_191150218_jpg.rf.009bef1c874f3e51d375534eadee80b0.jpg
- train/PXL_20201107_191150218_jpg.rf.265313e80937054c8c16eeba4ce1a93b.jpg
- train/PXL_20201107_191150218_jpg.rf.4bcdb342b5a5a12e85aa4c6636609426.jpg
- train/PXL_20201107_191150218_jpg.rf.5111e72c7fa252e48d6280e6f5e36110.jpg
- train/PXL_20201107_191150218_jpg.rf.8b8d339f55ad4baae2978c80c09c85f3.jpg
- train/PXL_20201107_214721193_jpg.rf.1117e69b14d6ffdc47bf0c78abd5da7b.jpg
- train/PXL_20201107_214721193_jpg.rf.2914504d63e6867c2dec7374309c4c03.jpg
- train/PXL_20201107_214721193_jpg.rf.92416e3d4212a14ebe756fcdea0f1765.jpg
- train/PXL_20201107_214721193_jpg.rf.d99f9ee32d61e29eada5329cf05098cc.jpg
- train/PXL_20201107_214721193_jpg.rf.fb52dba4cf2addec4a3d4cc2e9fa527b.jpg
- train/_annotations.csv
- train/package_1_jpg.rf.08ffa09087971a8d8783c76d1b482ad0.jpg
- train/package_1_jpg.rf.1dd5f86efdbf9d125fee179b79990815.jpg
- train/package_1_jpg.rf.607a49e86d23ef1c47f3a729dc00aee2.jpg
- train/package_1_jpg.rf.b38aca10bd8c1c7187ac5202ad8daa7b.jpg
- train/package_1_jpg.rf.f896e3ed4110fac4c624a2d6cbc0465c.jpg
- train/package_2_jpg.rf.34839cb0632e4e7b635729a456f35efb.jpg
- train/package_2_jpg.rf.8c973fc25e3e5d21b9c530a10fee8b9c.jpg
- train/package_2_jpg.rf.a8df724f76d97bc0ecbe104ac0ad6595.jpg
- train/package_2_jpg.rf.b9194262104bda818963af3ca6ddd709.jpg
- train/package_2_jpg.rf.cd280ecf75795f6ceb8acc3524ef8e50.jpg
- train/package_3_jpg.rf.0d9a9aff39c3a0ebdc4688341b2897d1.jpg
- train/package_3_jpg.rf.30b72e3aafc7ef620b301c565333c1ce.jpg
- train/package_3_jpg.rf.7bfe31ef69296872df37ee49f5061974.jpg
- train/package_3_jpg.rf.cecca628e331af9c9a2a7831c34f8612.jpg
- train/package_3_jpg.rf.f044ebaf45f1c6a419f442ae0e0db98c.jpg
- valid/
- valid/17_jpg.rf.cee9a79dc39373c45c14d428f0a497e2.jpg
- valid/22_jpg.rf.e97d85d62f4364723fddd6fd195686a0.jpg
- valid/5_jpg.rf.c9e4278e63c209d43d27ac0a382e0d98.jpg
- valid/IMG_3244_jpeg.rf.189af99ac90788af8354614a1d8a120e.jpg
- valid/IMG_6819_jpg.rf.c15a266c4026a1fa8095edc8b55a667d.jpg
- valid/PXL_20201101_154110239_jpg.rf.59e918aef9a19e3c03c2aff306b2f2ae.jpg
- valid/PXL_20201105_173151012_jpg.rf.3637b6395a990bdad66c89379c4ee4f3.jpg
- valid/_annotations.csv
- valid/package_4_jpg.rf.97f8f16043916dfbf28607b361fccddd.jpg
