# Supplementary material for: Packaging style design based on visual semantic segmentation technology and intelligent cyber physical system
Source: PeerJ Comput Sci. 2023 Jul 10;9:e1451. doi: 10.7717/peerj-cs.1451 (PMC10403159; doi:10.7717/peerj-cs.1451)
Supplement: Supplemental Information 1 [file peerj-cs-09-1451-s001.zip › README.dataset.txt]

# Packages > augmented-v1
https://public.roboflow.ai/object-detection/packages-dataset

Provided by [Roboflow Community](https://roboflow.com)
License: Public Domain

# About This Dataset

The Roboflow `Packages` dataset is a collection of packages located at the doors of various apartments and homes. Packages are flat envelopes, small boxes, and large boxes. Some images contain multiple annotated packages.

## Usage

This dataset may be used as a good starter dataset to track and identify when a package has been delivered to a home. Perhaps you want to know when a package arrives to claim it quickly or prevent package theft.

If you plan to use this dataset and adapt it to your own front door, it is recommended that you capture and add images from the context of your specific camera position. You can easily add images to this dataset via the web UI or via the [Roboflow Upload API](https://docs.roboflow.com/adding-data/upload-api).

# About Roboflow

[Roboflow](https://roboflow.ai) enables teams to build better computer vision models faster. We provide tools for image collection, organization, labeling, preprocessing, augmentation, training and deployment.
:fa-spacer:
Developers reduce boilerplate code when using Roboflow's workflow, save training time, and increase model reproducibility.
:fa-spacer:
#### [![Roboflow Wordmark](https://i.imgur.com/WHFqYSJ.png =350x)](https://roboflow.ai)
