# Supplementary material for: Packaging style design based on visual semantic segmentation technology and intelligent cyber physical system
Source: PeerJ Comput Sci. 2023 Jul 10;9:e1451. doi: 10.7717/peerj-cs.1451 (PMC10403159; doi:10.7717/peerj-cs.1451)
Supplement: Supplemental Information 1 [file peerj-cs-09-1451-s001.zip › test/_annotations.csv]

filename	width	height	class	xmin	ymin	xmax	ymax
24_jpg.rf.3b65330eeed9ca9e44ad71cd70f4e52a.jpg	416	416	package	83	137	310	224
24_jpg.rf.3b65330eeed9ca9e44ad71cd70f4e52a.jpg	416	416	package	267	141	378	204
24_jpg.rf.3b65330eeed9ca9e44ad71cd70f4e52a.jpg	416	416	package	24	208	203	267
24_jpg.rf.3b65330eeed9ca9e44ad71cd70f4e52a.jpg	416	416	package	170	123	298	157
IMG_6820_jpg.rf.f18338f170168084a6c1cd05c4274f21.jpg	416	416	package	94	258	210	359
IMG_6820_jpg.rf.f18338f170168084a6c1cd05c4274f21.jpg	416	416	package	167	242	196	271
26_jpg.rf.6aff383da39c46b4a65299ff73681f91.jpg	416	416	package	281	269	415	404
26_jpg.rf.6aff383da39c46b4a65299ff73681f91.jpg	416	416	package	236	217	410	317
PXL_20201107_191145720_jpg.rf.a952948ab5ac9a5eac77099ae01cb669.jpg	416	416	package	204	197	295	283
18_jpg.rf.844374cc4cd6891417b131b55b40f3c5.jpg	416	416	package	109	265	306	355
18_jpg.rf.844374cc4cd6891417b131b55b40f3c5.jpg	416	416	package	26	193	373	281
PXL_20201103_181916758_jpg.rf.b52dd0fe46713fb8ad00cb1aff1140fb.jpg	416	416	package	174	127	277	206
PXL_20201103_181916758_jpg.rf.b52dd0fe46713fb8ad00cb1aff1140fb.jpg	416	416	package	150	171	270	298
2_jpg.rf.34f196ef04b288c50b2b066e0cdf3dc8.jpg	416	416	package	123	225	264	325
2_jpg.rf.34f196ef04b288c50b2b066e0cdf3dc8.jpg	416	416	package	46	47	340	242
