# Supplementary material for: Packaging style design based on visual semantic segmentation technology and intelligent cyber physical system
Source: PeerJ Comput Sci. 2023 Jul 10;9:e1451. doi: 10.7717/peerj-cs.1451 (PMC10403159; doi:10.7717/peerj-cs.1451)
Supplement: Supplemental Information 2 [file peerj-cs-09-1451-s002.zip]

Archive with 338 entries (285 files):
- ┤·┬δ/
- ┤·┬δ/.gitignore
- ┤·┬δ/ViP_DeepLab_Demo.ipynb
- ┤·┬δ/__init__.py
- ┤·┬δ/common.py
- ┤·┬δ/common_test.py
- ┤·┬δ/compile.sh
- ┤·┬δ/config.proto
- ┤·┬δ/configs/
- ┤·┬δ/configs/ade20k/
- ┤·┬δ/configs/ade20k/kmax_deeplab/
- ┤·┬δ/configs/ade20k/kmax_deeplab/kmax_meta_convnext_large_os32.textproto
- ┤·┬δ/configs/ade20k/kmax_deeplab/kmax_meta_convnext_large_os32_res1281.textproto
- ┤·┬δ/configs/ade20k/kmax_deeplab/kmax_meta_r50_os32.textproto
- ┤·┬δ/configs/ade20k/kmax_deeplab/kmax_meta_r50_os32_res1281.textproto
- ┤·┬δ/configs/cityscapes/
- ┤·┬δ/configs/cityscapes/axial_deeplab/
- ┤·┬δ/configs/cityscapes/axial_deeplab/axial_swidernet_1_1_1_os16.textproto
- ┤·┬δ/configs/cityscapes/axial_deeplab/axial_swidernet_1_1_3_os16.textproto
- ┤·┬δ/configs/cityscapes/axial_deeplab/axial_swidernet_1_1_4.5_os16.textproto
- ┤·┬δ/configs/cityscapes/axial_deeplab/max_deeplab_l_backbone_os16.textproto
- ┤·┬δ/configs/cityscapes/axial_deeplab/max_deeplab_s_backbone_os16.textproto
- ┤·┬δ/configs/cityscapes/kmax_deeplab/
- ┤·┬δ/configs/cityscapes/kmax_deeplab/kmax_meta_axial_r50_os32.textproto
- ┤·┬δ/configs/cityscapes/kmax_deeplab/kmax_meta_convnext_base_os32.textproto
- ┤·┬δ/configs/cityscapes/kmax_deeplab/kmax_meta_convnext_large_os32.textproto
- ┤·┬δ/configs/cityscapes/kmax_deeplab/kmax_meta_convnext_small_os32.textproto
- ┤·┬δ/configs/cityscapes/kmax_deeplab/kmax_meta_convnext_tiny_os32.textproto
- ┤·┬δ/configs/cityscapes/kmax_deeplab/kmax_meta_r50_os32.textproto
- ┤·┬δ/configs/cityscapes/panoptic_deeplab/
- ┤·┬δ/configs/cityscapes/panoptic_deeplab/mobilenet_v3_large_os16.textproto
- ┤·┬δ/configs/cityscapes/panoptic_deeplab/mobilenet_v3_large_os32.textproto
- ┤·┬δ/configs/cityscapes/panoptic_deeplab/mobilenet_v3_small_os16.textproto
- ┤·┬δ/configs/cityscapes/panoptic_deeplab/mobilenet_v3_small_os32.textproto
- ┤·┬δ/configs/cityscapes/panoptic_deeplab/resnet50_beta_os32.textproto
- ┤·┬δ/configs/cityscapes/panoptic_deeplab/resnet50_os32_merge_with_pure_tf_func.textproto
- ┤·┬δ/configs/cityscapes/panoptic_deeplab/resnet50_os32_semseg.textproto
- ┤·┬δ/configs/cityscapes/panoptic_deeplab/swidernet_sac_1_1_1_os16.textproto
- ┤·┬δ/configs/cityscapes/panoptic_deeplab/swidernet_sac_1_1_3_os16.textproto
- ┤·┬δ/configs/cityscapes/panoptic_deeplab/swidernet_sac_1_1_4.5_os16.textproto
- ┤·┬δ/configs/cityscapes/panoptic_deeplab/wide_resnet41_os16.textproto
- ┤·┬δ/configs/cityscapes_dvps/
- ┤·┬δ/configs/cityscapes_dvps/vip_deeplab/
- ┤·┬δ/configs/cityscapes_dvps/vip_deeplab/resnet50_beta_os32.textproto
- ┤·┬δ/configs/cityscapes_dvps/vip_deeplab/wide_resnet41_os16.textproto
- ┤·┬δ/configs/coco/
- ┤·┬δ/configs/coco/kmax_deeplab/
- ┤·┬δ/configs/coco/kmax_deeplab/kmax_meta_axial_r50_os32.textproto
- ┤·┬δ/configs/coco/kmax_deeplab/kmax_meta_convnext_base_os32.textproto
- ┤·┬δ/configs/coco/kmax_deeplab/kmax_meta_convnext_large_os32.textproto
- ┤·┬δ/configs/coco/kmax_deeplab/kmax_meta_convnext_small_os32.textproto
- ┤·┬δ/configs/coco/kmax_deeplab/kmax_meta_convnext_tiny_os32.textproto
- ┤·┬δ/configs/coco/kmax_deeplab/kmax_meta_r50_os32.textproto
- ┤·┬δ/configs/coco/max_deeplab/
- ┤·┬δ/configs/coco/max_deeplab/max_deeplab_l_os16_res1025_100k.textproto
- ┤·┬δ/configs/coco/max_deeplab/max_deeplab_l_os16_res1025_200k.textproto
- ┤·┬δ/configs/coco/max_deeplab/max_deeplab_l_os16_res1025_400k.textproto
- ┤·┬δ/configs/coco/max_deeplab/max_deeplab_s_os16_res1025_100k.textproto
- ┤·┬δ/configs/coco/max_deeplab/max_deeplab_s_os16_res1025_200k.textproto
- ┤·┬δ/configs/coco/max_deeplab/max_deeplab_s_os16_res1025_400k.textproto
- ┤·┬δ/configs/coco/max_deeplab/max_deeplab_s_os16_res641_100k.textproto
- ┤·┬δ/configs/coco/max_deeplab/max_deeplab_s_os16_res641_200k.textproto
- ┤·┬δ/configs/coco/max_deeplab/max_deeplab_s_os16_res641_400k.textproto
- ┤·┬δ/configs/coco/panoptic_deeplab/
- ┤·┬δ/configs/coco/panoptic_deeplab/resnet50_beta_os16.textproto
- ┤·┬δ/configs/coco/panoptic_deeplab/resnet50_beta_os32.textproto
- ┤·┬δ/configs/coco/panoptic_deeplab/resnet50_os16.textproto
- ┤·┬δ/configs/coco/panoptic_deeplab/resnet50_os32.textproto
- ┤·┬δ/configs/example/
- ┤·┬δ/configs/example/example_cityscapes_deeplabv3.textproto
- ┤·┬δ/configs/example/example_cityscapes_deeplabv3_mv3l.textproto
- ┤·┬δ/configs/example/example_cityscapes_deeplabv3plus.textproto
- ┤·┬δ/configs/example/example_cityscapes_panoptic_deeplab.textproto
- ┤·┬δ/configs/example/example_cityscapes_panoptic_deeplab_mv3l.textproto
- ┤·┬δ/configs/example/example_coco_kmax_meta_convnext.textproto
- ┤·┬δ/configs/example/example_coco_max_deeplab.textproto
- ┤·┬δ/configs/example/example_kitti-step_motion_deeplab.textproto
- ┤·┬δ/configs/kitti/
- ┤·┬δ/configs/kitti/motion_deeplab/
- ┤·┬δ/configs/kitti/motion_deeplab/resnet50_os32.textproto
- ┤·┬δ/configs/kitti/motion_deeplab/resnet50_os32_trainval.textproto
- ┤·┬δ/configs/kitti/panoptic_deeplab/
- ┤·┬δ/configs/kitti/panoptic_deeplab/resnet50_os32.textproto
- ┤·┬δ/configs/kitti/panoptic_deeplab/resnet50_os32_trainval.textproto
- ┤·┬δ/configs/motchallenge/
- ┤·┬δ/configs/motchallenge/motion_deeplab/
- ┤·┬δ/configs/motchallenge/motion_deeplab/resnet50_os32.textproto
- ┤·┬δ/configs/motchallenge/panoptic_deeplab/
- ┤·┬δ/configs/motchallenge/panoptic_deeplab/resnet50_os32.textproto
- ┤·┬δ/configs/semkitti_dvps/
- ┤·┬δ/configs/semkitti_dvps/vip_deeplab/
- ┤·┬δ/configs/semkitti_dvps/vip_deeplab/resnet50_beta_os32.textproto
- ┤·┬δ/data/
- ┤·┬δ/data/__init__.py
- ┤·┬δ/data/ade20k_constants.py
- ┤·┬δ/data/build_ade20k_data.py
- ┤·┬δ/data/build_cityscapes_data.py
- ┤·┬δ/data/build_cityscapes_data_test.py
- ┤·┬δ/data/build_coco_data.py
- ┤·┬δ/data/build_coco_data_test.py
- ┤·┬δ/data/build_dvps_data.py
- ┤·┬δ/data/build_step_data.py
- ┤·┬δ/data/build_step_data_test.py
- ┤·┬δ/data/coco_constants.py
- ┤·┬δ/data/data_utils.py
- ┤·┬δ/data/data_utils_test.py
- ┤·┬δ/data/dataloader/
- ┤·┬δ/data/dataloader/__init__.py
- ┤·┬δ/data/dataloader/input_reader.py
- ┤·┬δ/data/dataloader/multicamera_input_reader.py
- ┤·┬δ/data/dataset.py
- ┤·┬δ/data/dataset_utils.py
- ┤·┬δ/data/dataset_utils_test.py
- ┤·┬δ/data/multicamera_data_utils.py
- ┤·┬δ/data/preprocessing/
- ┤·┬δ/data/preprocessing/__init__.py
- ┤·┬δ/data/preprocessing/autoaugment_policy.py
- ┤·┬δ/data/preprocessing/autoaugment_policy_test.py
- ┤·┬δ/data/preprocessing/autoaugment_utils.py
- ┤·┬δ/data/preprocessing/autoaugment_utils_test.py
- ┤·┬δ/data/preprocessing/input_preprocessing.py
- ┤·┬δ/data/preprocessing/input_preprocessing_test.py
- ┤·┬δ/data/preprocessing/preprocess_utils.py
- ┤·┬δ/data/preprocessing/preprocess_utils_test.py
- ┤·┬δ/data/sample_generator.py
- ┤·┬δ/data/sample_generator_test.py
- ┤·┬δ/data/testdata/
- ┤·┬δ/data/testdata/create_test_data.py
- ┤·┬δ/data/testdata/dummy_gt_for_vps.png
- ┤·┬δ/data/testdata/dummy_prediction.png
- ┤·┬δ/data/testdata/gtFine/
- ┤·┬δ/data/testdata/gtFine/cityscapes_panoptic_dummy_trainId/
- ┤·┬δ/data/testdata/gtFine/cityscapes_panoptic_dummy_trainId/dummy_000000_000000_gtFine_panoptic.png
- ┤·┬δ/data/testdata/gtFine/cityscapes_panoptic_dummy_trainId.json
- ┤·┬δ/data/testdata/leftImg8bit/
- ┤·┬δ/data/testdata/leftImg8bit/dummy_000000_000000_leftImg8bit.png
- ┤·┬δ/data/testdata/targets/
- ┤·┬δ/data/testdata/targets/center_target.png
- ┤·┬δ/data/testdata/targets/center_weights.png
- ┤·┬δ/data/testdata/targets/eval_is_crowd.npy
- ┤·┬δ/data/testdata/targets/eval_panoptic_target.npy
- ┤·┬δ/data/testdata/targets/eval_semantic_target.png
- ┤·┬δ/data/testdata/targets/is_crowd.npy
- ┤·┬δ/data/testdata/targets/offset_target.npy
- ┤·┬δ/data/testdata/targets/offset_weights.png
- ┤·┬δ/data/testdata/targets/panoptic_target.npy
- ┤·┬δ/data/testdata/targets/panoptic_target.png
- ┤·┬δ/data/testdata/targets/rgb_target.png
- ┤·┬δ/data/testdata/targets/semantic_target.png
- ┤·┬δ/data/testdata/targets/semantic_weights.png
- ┤·┬δ/data/testdata/targets/thing_id_class_target.npy
- ┤·┬δ/data/testdata/targets/thing_id_mask_target.npy
- ┤·┬δ/data/utils/
- ┤·┬δ/data/utils/__init__.py
- ┤·┬δ/data/utils/create_step_panoptic_maps.py
- ┤·┬δ/data/waymo_constants.py
- ┤·┬δ/dataset.proto
- ┤·┬δ/evaluation/
- ┤·┬δ/evaluation/__init__.py
- ┤·┬δ/evaluation/coco_instance_ap.py
- ┤·┬δ/evaluation/coco_instance_ap_test.py
- ┤·┬δ/evaluation/depth_aware_segmentation_and_tracking_quality.py
- ┤·┬δ/evaluation/depth_aware_segmentation_and_tracking_quality_test.py
- ┤·┬δ/evaluation/depth_metrics.py
- ┤·┬δ/evaluation/depth_metrics_test.py
- ┤·┬δ/evaluation/numpy/
- ┤·┬δ/evaluation/numpy/__init__.py
- ┤·┬δ/evaluation/numpy/segmentation_and_tracking_quality.py
- ┤·┬δ/evaluation/numpy/segmentation_and_tracking_quality_test.py
- ┤·┬δ/evaluation/panoptic_quality.py
- ┤·┬δ/evaluation/panoptic_quality_test.py
- ┤·┬δ/evaluation/segmentation_and_tracking_quality.py
- ┤·┬δ/evaluation/segmentation_and_tracking_quality_test.py
- ┤·┬δ/evaluation/test_utils.py
- ┤·┬δ/evaluation/test_utils_test.py
- ┤·┬δ/evaluation/testdata/
- ┤·┬δ/evaluation/testdata/README.md
- ┤·┬δ/evaluation/testdata/bird_gt.png
- ┤·┬δ/evaluation/testdata/bird_pred_class.png
- ┤·┬δ/evaluation/testdata/bird_pred_instance.png
- ┤·┬δ/evaluation/testdata/cat_gt.png
- ┤·┬δ/evaluation/testdata/cat_pred_class.png
- ┤·┬δ/evaluation/testdata/cat_pred_instance.png
- ┤·┬δ/evaluation/testdata/team_gt_instance.png
- ┤·┬δ/evaluation/testdata/team_pred_class.png
- ┤·┬δ/evaluation/testdata/team_pred_instance.png
- ┤·┬δ/evaluation/video_panoptic_quality.py
- ┤·┬δ/evaluator.proto
- ┤·┬δ/export_model.py
- ┤·┬δ/model/
- ┤·┬δ/model/__init__.py
- ┤·┬δ/model/builder.py
- ┤·┬δ/model/builder_test.py
- ┤·┬δ/model/decoder/
- ┤·┬δ/model/decoder/__init__.py
- ┤·┬δ/model/decoder/aspp.py
- ┤·┬δ/model/decoder/aspp_test.py
- ┤·┬δ/model/decoder/deeplabv3.py
- ┤·┬δ/model/decoder/deeplabv3_test.py
- ┤·┬δ/model/decoder/deeplabv3plus.py
- ┤·┬δ/model/decoder/deeplabv3plus_test.py
- ┤·┬δ/model/decoder/max_deeplab.py
- ┤·┬δ/model/decoder/max_deeplab_test.py
- ┤·┬δ/model/decoder/motion_deeplab_decoder.py
- ┤·┬δ/model/decoder/panoptic_deeplab.py
- ┤·┬δ/model/decoder/panoptic_deeplab_test.py
- ┤·┬δ/model/decoder/vip_deeplab_decoder.py
- ┤·┬δ/model/deeplab.py
- ┤·┬δ/model/deeplab_test.py
- ┤·┬δ/model/encoder/
- ┤·┬δ/model/encoder/__init__.py
- ┤·┬δ/model/encoder/atrous_consistency_test.py
- ┤·┬δ/model/encoder/axial_resnet.py
- ┤·┬δ/model/encoder/axial_resnet_instances.py
- ┤·┬δ/model/encoder/axial_resnet_instances_test.py
- ┤·┬δ/model/encoder/axial_resnet_test.py
- ┤·┬δ/model/encoder/mobilenet.py
- ┤·┬δ/model/encoder/mobilenet_test.py
- ┤·┬δ/model/encoder/model_export_test.py
- ┤·┬δ/model/kmax_deeplab.py
- ┤·┬δ/model/kmax_deeplab_test.py
- ┤·┬δ/model/layers/
- ┤·┬δ/model/layers/__init__.py
- ┤·┬δ/model/layers/activations.py
- ┤·┬δ/model/layers/activations_test.py
- ┤·┬δ/model/layers/axial_block_groups.py
- ┤·┬δ/model/layers/axial_block_groups_test.py
- ┤·┬δ/model/layers/axial_blocks.py
- ┤·┬δ/model/layers/axial_blocks_test.py
- ┤·┬δ/model/layers/axial_layers.py
- ┤·┬δ/model/layers/axial_layers_test.py
- ┤·┬δ/model/layers/blocks.py
- ┤·┬δ/model/layers/blocks_test.py
- ┤·┬δ/model/layers/convolutions.py
- ┤·┬δ/model/layers/convolutions_test.py
- ┤·┬δ/model/layers/drop_path.py
- ┤·┬δ/model/layers/drop_path_test.py
- ┤·┬δ/model/layers/dual_path_transformer.py
- ┤·┬δ/model/layers/dual_path_transformer_test.py
- ┤·┬δ/model/layers/moat_attention.py
- ┤·┬δ/model/layers/moat_attention_test.py
- ┤·┬δ/model/layers/moat_blocks.py
- ┤·┬δ/model/layers/moat_blocks_test.py
- ┤·┬δ/model/layers/positional_encodings.py
- ┤·┬δ/model/layers/positional_encodings_test.py
- ┤·┬δ/model/layers/recompute_grad.py
- ┤·┬δ/model/layers/recompute_grad_test.py
- ┤·┬δ/model/layers/resized_fuse.py
- ┤·┬δ/model/layers/resized_fuse_test.py
- ┤·┬δ/model/layers/squeeze_and_excite.py
- ┤·┬δ/model/layers/squeeze_and_excite_test.py
- ┤·┬δ/model/layers/stems.py
- ┤·┬δ/model/layers/stems_test.py
- ┤·┬δ/model/loss/
- ┤·┬δ/model/loss/base_loss.py
- ┤·┬δ/model/loss/base_loss_test.py
- ┤·┬δ/model/loss/loss_builder.py
- ┤·┬δ/model/loss/loss_builder_test.py
- ┤·┬δ/model/loss/matchers_ops.py
- ┤·┬δ/model/loss/matchers_ops_test.py
- ┤·┬δ/model/loss/max_deeplab_loss.py
- ┤·┬δ/model/loss/max_deeplab_loss_test.py
- ┤·┬δ/model/pixel_decoder/
- ┤·┬δ/model/pixel_decoder/kmax.py
- ┤·┬δ/model/pixel_decoder/kmax_test.py
- ┤·┬δ/model/pixel_encoder/
- ┤·┬δ/model/pixel_encoder/axial_resnet.py
- ┤·┬δ/model/pixel_encoder/axial_resnet_test.py
- ┤·┬δ/model/pixel_encoder/convnext.py
- ┤·┬δ/model/pixel_encoder/convnext_test.py
- ┤·┬δ/model/pixel_encoder/moat.py
- ┤·┬δ/model/pixel_encoder/moat_test.py
- ┤·┬δ/model/post_processor/
- ┤·┬δ/model/post_processor/__init__.py
- ┤·┬δ/model/post_processor/max_deeplab.py
- ┤·┬δ/model/post_processor/max_deeplab_test.py
- ┤·┬δ/model/post_processor/motion_deeplab.py
- ┤·┬δ/model/post_processor/panoptic_deeplab.py
- ┤·┬δ/model/post_processor/panoptic_deeplab_test.py
- ┤·┬δ/model/post_processor/post_processor_builder.py
- ┤·┬δ/model/post_processor/post_processor_builder_test.py
- ┤·┬δ/model/post_processor/vip_deeplab.py
- ┤·┬δ/model/post_processor/vip_deeplab_test.py
- ┤·┬δ/model/test_utils.py
- ┤·┬δ/model/test_utils_test.py
- ┤·┬δ/model/transformer_decoder/
- ┤·┬δ/model/transformer_decoder/kmax.py
- ┤·┬δ/model/transformer_decoder/kmax_test.py
- ┤·┬δ/model/utils.py
- ┤·┬δ/model/utils_test.py
- ┤·┬δ/model.proto
- ┤·┬δ/tensorflow_ops/
- ┤·┬δ/tensorflow_ops/kernels/
- ┤·┬δ/tensorflow_ops/kernels/merge_semantic_and_instance_maps_op.cc
- ┤·┬δ/tensorflow_ops/kernels/merge_semantic_and_instance_maps_op_kernel.cc
- ┤·┬δ/tensorflow_ops/kernels/merge_semantic_and_instance_maps_op_kernel.cu.cc
- ┤·┬δ/tensorflow_ops/kernels/merge_semantic_and_instance_maps_op_kernel.h
- ┤·┬δ/tensorflow_ops/python/
- ┤·┬δ/tensorflow_ops/python/kernel_tests/
- ┤·┬δ/tensorflow_ops/python/kernel_tests/__init__.py
[truncated: 38 more entries]
