# Supplementary material for: Packaging style design based on visual semantic segmentation technology and intelligent cyber physical system
Source: PeerJ Comput Sci. 2023 Jul 10;9:e1451. doi: 10.7717/peerj-cs.1451 (PMC10403159; doi:10.7717/peerj-cs.1451)
Supplement: Supplemental Information 2 [file peerj-cs-09-1451-s002.zip › ┤·┬δ/config.proto]

// Copyright 2022 The Deeplab2 Authors.
//
// Licensed under the Apache License, Version 2.0 (the "License");
// you may not use this file except in compliance with the License.
// You may obtain a copy of the License at
//
//     http://www.apache.org/licenses/LICENSE-2.0
//
// Unless required by applicable law or agreed to in writing, software
// distributed under the License is distributed on an "AS IS" BASIS,
// WITHOUT WARRANTIES OR CONDITIONS OF ANY KIND, either express or implied.
// See the License for the specific language governing permissions and
// limitations under the License.

syntax = "proto2";

package deeplab2;

import public 'deeplab2/dataset.proto';
import public 'deeplab2/evaluator.proto';
import public 'deeplab2/model.proto';
import public 'deeplab2/trainer.proto';

option java_multiple_files = true;

// Configure experiment options.
message ExperimentOptions {
  // Set the experiment name.
  optional string experiment_name = 1;
  // Set the options for the model.
  optional ModelOptions model_options = 2;
  // Set the options for the trainer.
  optional TrainerOptions trainer_options = 3;
  // Set the options for the training dataset.
  optional DatasetOptions train_dataset_options = 4;
  // Set the options for the evaluator.
  optional EvaluatorOptions evaluator_options = 5;
  // Set the options for the validation dataset.
  optional DatasetOptions eval_dataset_options = 6;
}
