# Supplementary material for: Packaging style design based on visual semantic segmentation technology and intelligent cyber physical system
Source: PeerJ Comput Sci. 2023 Jul 10;9:e1451. doi: 10.7717/peerj-cs.1451 (PMC10403159; doi:10.7717/peerj-cs.1451)
Supplement: Supplemental Information 2 [file peerj-cs-09-1451-s002.zip › ┤·┬δ/configs/coco/kmax_deeplab/kmax_meta_convnext_base_os32.textproto]

# proto-file: deeplab2/config.proto
# proto-message: ExperimentOptions
#
# kMaX-DeepLab with ConvNeXt-base backbone with output stride 32.
#
############### PLEASE READ THIS BEFORE USING THIS CONFIG ###############
# Before using this config, you need to update the following fields:
# - experiment_name: Use a unique experiment name for each experiment.
# - pretrained_weights: Update the path to the pretrained weights.
# - train_dataset_options.file_pattern: Update the path to the
#   training set. e.g., your_dataset/train*.tfrecord
# - eval_dataset_options.file_pattern: Update the path to the
#   validation set, e.g., your_dataset/eval*.tfrecord
#########################################################################
#
# References:
# For ConvNeXt, see
# - Zhuang Liu, et al. "A ConvNet for the 2020s." In CVPR, 2022.
# For kMaX-DeepLab, see
# - Qihang Yu, et al. "k-means Mask Transformer." In ECCV, 2022.

# Use a unique experiment_name for each experiment.
experiment_name: "${EXPERIMENT_NAME}"
model_options {
  backbone {
    # kMaX meta is used with the prefix "kmax_".
    name: "kmax_convnext_base"
    drop_path_keep_prob: 0.5
    # We use pretrained_weights instead of initial_checkpoint for loading
    # specifical weights for backbone (e.g., converted pytorch weights).
    pretrained_weights: "${PRETRAINED_WEIGHTS}"
  }
  decoder {
    feature_key: "feature_semantic"
    decoder_channels: 256
    aspp_channels: 256
    atrous_rates: 6
    atrous_rates: 12
    atrous_rates: 18
  }
  max_deeplab {
    pixel_space_head {
      output_channels: 128
      head_channels: 256
    }
    auxiliary_low_level {
      feature_key: "res3"
      channels_project: 64
    }
    auxiliary_low_level {
      feature_key: "res2"
      channels_project: 32
    }
    auxiliary_semantic_head {
      output_channels: 134
      head_channels: 256
    }
    instance_discrimination_sample_k: 4096
    instance_discrimination_sample_temperature: 1.5
    semantic_sample_k: 4096
    semantic_sample_temperature: 2.0
  }
}
trainer_options {
  save_checkpoints_steps: 1000
  save_summaries_steps: 100
  steps_per_loop: 100
  loss_options {
    semantic_loss {
      name: "softmax_cross_entropy"
      weight: 1.0
    }
    pq_style_loss {
      weight: 3.0
    }
    mask_id_cross_entropy_loss {
      weight: 0.3
    }
    instance_discrimination_loss {
      weight: 1.0
    }
  }
  solver_options {
    base_learning_rate: 0.0005
    training_number_of_steps: 150000
    warmup_steps: 5000
    backbone_learning_rate_multiplier: 0.1
    optimizer: "adamw"
    adamw_weight_decay: 0.05
  }
}
train_dataset_options {
  dataset: "coco_panoptic"
  file_pattern: "${TRAIN_SET}"
  # Adjust the batch_size accordingly to better fit your GPU/TPU memory.
  # Also see Q1 in g3doc/faq.md.
  batch_size: 64
  crop_size: 1281
  crop_size: 1281
  min_resize_value: 1281
  max_resize_value: 1281
  augmentations {
    min_scale_factor: 0.3
    max_scale_factor: 1.7
    scale_factor_step_size: 0.1
    autoaugment_policy_name: "simple_classification_policy"
    panoptic_copy_paste {
      panoptic_copy_paste_scale: 0.5
      panoptic_copy_paste_thing_option: "all"
      panoptic_copy_paste_stuff_option: "random"
      panoptic_copy_paste_void_option: "none"
    }
  }
  increase_small_instance_weights: false
  small_instance_weight: 1.0
  thing_id_mask_annotations: true
}
eval_dataset_options {
  dataset: "coco_panoptic"
  # Update the path to validation set.
  file_pattern: "${VAL_SET}"
  batch_size: 1
  crop_size: 1281
  crop_size: 1281
  min_resize_value: 1281
  max_resize_value: 1281
  # Add options to make the evaluation loss comparable to the training loss.
  increase_small_instance_weights: false
  small_instance_weight: 1.0
  thing_id_mask_annotations: true
}
evaluator_options {
  continuous_eval_timeout: -1
  thing_area_limit: 400
  stuff_area_limit: 6400
  transformer_post_processing: "maskwise"
  pixel_confidence_threshold: 0.4
  maskwise_postprocessing {
    transformer_class_confidence_threshold_thing: 0.7
    transformer_class_confidence_threshold_stuff: 0.5
    overlapping_threshold: 0.8
    reorder_class_weight: 1.0
    reorder_mask_weight: 1.0
  }
  save_predictions: true
  save_raw_predictions: false
}
