# Supplementary material for: Packaging style design based on visual semantic segmentation technology and intelligent cyber physical system
Source: PeerJ Comput Sci. 2023 Jul 10;9:e1451. doi: 10.7717/peerj-cs.1451 (PMC10403159; doi:10.7717/peerj-cs.1451)
Supplement: Supplemental Information 2 [file peerj-cs-09-1451-s002.zip › ┤·┬δ/configs/coco/max_deeplab/max_deeplab_s_os16_res1025_100k.textproto]

# proto-file: deeplab2/config.proto
# proto-message: ExperimentOptions
#
# MaX-DeepLab-S with resolution 1025x1025 and 100k training steps.
#
############### PLEASE READ THIS BEFORE USING THIS CONFIG ###############
# Before using this config, you need to update the following fields:
# - experiment_name: Use a unique experiment name for each experiment.
# - initial_checkpoint: Update the path to the initial checkpoint.
# - train_dataset_options.file_pattern: Update the path to the
#   training set. e.g., your_dataset/train*.tfrecord
# - eval_dataset_options.file_pattern: Update the path to the
#   validation set, e.g., your_dataset/eval*.tfrecord
#########################################################################
#
# MaX-DeepLab-S replaces the last two stages of ResNet-50-beta with axial-
# attention blocks and applies a small dual-path transformer.
#
# For axial-attention, see
# - Huiyu Wang, et al. "Axial-DeepLab: Stand-Alone Axial-Attention for Panoptic
#   Segmentation." In ECCV, 2020.
# For MaX-DeepLab, see
# - Huiyu Wang, et al. "MaX-DeepLab: End-to-End Panoptic Segmentation with Mask
#   Transformers." In CVPR, 2021.

# Use a unique experiment_name for each experiment.
experiment_name: "${EXPERIMENT_NAME}"
model_options {
  # Update the path to the initial checkpoint (e.g., ImageNet
  # pretrained checkpoint).
  initial_checkpoint: "${INIT_CHECKPOINT}"
  backbone {
    name: "max_deeplab_s"
    output_stride: 16
    drop_path_keep_prob: 0.8
    drop_path_schedule: "linear"
  }
  decoder {
    feature_key: "feature_semantic"
    decoder_channels: 256
    aspp_channels: 256
    atrous_rates: 6
    atrous_rates: 12
    atrous_rates: 18
  }
  max_deeplab {
    pixel_space_head {
      output_channels: 128
      head_channels: 256
    }
    auxiliary_low_level {
      feature_key: "res3"
      channels_project: 64
    }
    auxiliary_low_level {
      feature_key: "res2"
      channels_project: 32
    }
    auxiliary_semantic_head {
      output_channels: 134
      head_channels: 256
    }
  }
}
trainer_options {
  save_checkpoints_steps: 1000
  save_summaries_steps: 100
  steps_per_loop: 100
  loss_options {
    semantic_loss {
      name: "softmax_cross_entropy"
      weight: 1.0
    }
    pq_style_loss {
      weight: 3.0
    }
    mask_id_cross_entropy_loss {
      weight: 0.3
    }
    instance_discrimination_loss {
      weight: 1.0
    }
  }
  solver_options {
    base_learning_rate: 0.001
    training_number_of_steps: 100000
    warmup_steps: 5000
    backbone_learning_rate_multiplier: 0.1
  }
}
train_dataset_options {
  dataset: "coco_panoptic"
  file_pattern: "${TRAIN_SET}"
  # Adjust the batch_size accordingly to better fit your GPU/TPU memory.
  # Also see Q1 in g3doc/faq.md.
  batch_size: 64
  crop_size: 1025
  crop_size: 1025
  min_resize_value: 1025
  max_resize_value: 1025
  augmentations {
    min_scale_factor: 0.5
    max_scale_factor: 1.5
    scale_factor_step_size: 0.1
  }
  increase_small_instance_weights: false
  small_instance_weight: 1.0
  # This option generates ground truth labels for MaX-Deeplab.
  thing_id_mask_annotations: true
}
eval_dataset_options {
  dataset: "coco_panoptic"
  # Update the path to validation set.
  file_pattern: "${VAL_SET}"
  batch_size: 1
  crop_size: 1025
  crop_size: 1025
  min_resize_value: 1025
  max_resize_value: 1025
  # Add options to make the evaluation loss comparable to the training loss.
  increase_small_instance_weights: false
  small_instance_weight: 1.0
  # This option generates ground truth labels for MaX-Deeplab.
  thing_id_mask_annotations: true
}
evaluator_options {
  continuous_eval_timeout: -1
  thing_area_limit: 256
  stuff_area_limit: 4096
  transformer_class_confidence_threshold: 0.7
  pixel_confidence_threshold: 0.4
  save_predictions: true
  save_raw_predictions: false
  # Some options are inapplicable to MaX-DeepLab, including nms_kernel,
  # merge_semantic_and_instance_with_tf_op, center_score_threshold,
  # keep_k_centers, add_flipped_images, and eval_scales.
}
