# Supplementary material for: Packaging style design based on visual semantic segmentation technology and intelligent cyber physical system
Source: PeerJ Comput Sci. 2023 Jul 10;9:e1451. doi: 10.7717/peerj-cs.1451 (PMC10403159; doi:10.7717/peerj-cs.1451)
Supplement: Supplemental Information 2 [file peerj-cs-09-1451-s002.zip › ┤·┬δ/configs/example/example_cityscapes_deeplabv3plus.textproto]

# proto-file: deeplab2/config.proto
# proto-message: ExperimentOptions

model_options {
  decoder {
    feature_key: "res5"
    atrous_rates: 6
    atrous_rates: 12
    atrous_rates: 18
  }

  backbone {
    name: "resnet50"
  }

  deeplab_v3_plus {
    low_level {
      feature_key: "res2"
      channels_project: 48
    }
    # Example for cityscapes.
    num_classes: 19
  }
}

train_dataset_options {
  crop_size: 1025
  crop_size: 2049
}
