# Supplementary material for: Packaging style design based on visual semantic segmentation technology and intelligent cyber physical system
Source: PeerJ Comput Sci. 2023 Jul 10;9:e1451. doi: 10.7717/peerj-cs.1451 (PMC10403159; doi:10.7717/peerj-cs.1451)
Supplement: Supplemental Information 2 [file peerj-cs-09-1451-s002.zip › ┤·┬δ/configs/example/example_cityscapes_panoptic_deeplab.textproto]

# proto-file: deeplab2/config.proto
# proto-message: ExperimentOptions

model_options {
  decoder {
    feature_key: "res5"
    atrous_rates: 6
    atrous_rates: 12
    atrous_rates: 18
  }

  backbone {
    name: "resnet50"
  }

  panoptic_deeplab {
    low_level {
      feature_key: "res3"
      channels_project: 64
    }
    low_level {
      feature_key: "res2"
      channels_project: 32
    }
    semantic_head {
      # Example for cityscapes.
      output_channels: 19
      head_channels: 256
    }
    instance {
      instance_decoder_override {
        feature_key: "res5"
        decoder_channels: 128
        atrous_rates: 6
        atrous_rates: 12
        atrous_rates: 18
      }
      low_level_override {
        feature_key: "res3"
        channels_project: 32
      }
      low_level_override {
        feature_key: "res2"
        channels_project: 16
      }
      center_head {
        output_channels: 1
        head_channels: 32
      }
      regression_head {
        output_channels: 2
        head_channels: 32
      }
    }
  }
}

train_dataset_options {
  crop_size: 1025
  crop_size: 2049
}
