# Supplementary material for: Packaging style design based on visual semantic segmentation technology and intelligent cyber physical system
Source: PeerJ Comput Sci. 2023 Jul 10;9:e1451. doi: 10.7717/peerj-cs.1451 (PMC10403159; doi:10.7717/peerj-cs.1451)
Supplement: Supplemental Information 2 [file peerj-cs-09-1451-s002.zip › ┤·┬δ/configs/example/example_coco_max_deeplab.textproto]

# proto-file: deeplab2/config.proto
# proto-message: ExperimentOptions

model_options {
  decoder {
    feature_key: "feature_semantic"
    atrous_rates: 6
    atrous_rates: 12
    atrous_rates: 18
  }

  backbone {
    name: "max_deeplab_s"
    output_stride: 16
  }

  max_deeplab {
    pixel_space_head {
      output_channels: 128
      head_channels: 256
    }
    auxiliary_low_level {
      feature_key: "res3"
      channels_project: 64
    }
    auxiliary_low_level {
      feature_key: "res2"
      channels_project: 32
    }
    auxiliary_semantic_head {
      # Example for COCO.
      output_channels: 134
      head_channels: 256
    }
  }
}

train_dataset_options {
  crop_size: 65
  crop_size: 65
}
