# Supplementary material for: Packaging style design based on visual semantic segmentation technology and intelligent cyber physical system
Source: PeerJ Comput Sci. 2023 Jul 10;9:e1451. doi: 10.7717/peerj-cs.1451 (PMC10403159; doi:10.7717/peerj-cs.1451)
Supplement: Supplemental Information 2 [file peerj-cs-09-1451-s002.zip › ┤·┬δ/data/testdata/gtFine/cityscapes_panoptic_dummy_trainId.json]

{
  "annotations": [
    {
      "file_name": "dummy_000000_000000_gtFine_panoptic.png",
      "image_id": "dummy_000000_000000",
      "segments_info": [
        {
          "area": 958,
          "category_id": 13,
          "id": 26000,
          "iscrowd": 0
        },
        {
          "area": 6178,
          "category_id": 13,
          "id": 26,
          "iscrowd": 1
        },
        {
          "area": 10496,
          "category_id": 13,
          "id": 26001,
          "iscrowd": 0
        },
        {
          "area": 5534,
          "category_id": 13,
          "id": 26002,
          "iscrowd": 0
        },
        {
          "area": 32768,
          "category_id": 13,
          "id": 26003,
          "iscrowd": 0
        },
        {
          "area": 19906,
          "category_id": 13,
          "id": 26004,
          "iscrowd": 0
        },
        {
          "area": 15940,
          "category_id": 8,
          "id": 21,
          "iscrowd": 0
        },
        {
          "area": 278754,
          "category_id": 10,
          "id": 23,
          "iscrowd": 0
        },
        {
          "area": 222420,
          "category_id": 2,
          "id": 11,
          "iscrowd": 0
        },
        {
          "area": 46475,
          "category_id": 0,
          "id": 7,
          "iscrowd": 0
        }
      ]
    }
  ]
}
