# Supplementary material for: Packaging style design based on visual semantic segmentation technology and intelligent cyber physical system
Source: PeerJ Comput Sci. 2023 Jul 10;9:e1451. doi: 10.7717/peerj-cs.1451 (PMC10403159; doi:10.7717/peerj-cs.1451)
Supplement: Supplemental Information 2 [file peerj-cs-09-1451-s002.zip › ┤·┬δ/evaluation/panoptic_quality.py]

# coding=utf-8
# Copyright 2022 The Deeplab2 Authors.
#
# Licensed under the Apache License, Version 2.0 (the "License");
# you may not use this file except in compliance with the License.
# You may obtain a copy of the License at
#
#     http://www.apache.org/licenses/LICENSE-2.0
#
# Unless required by applicable law or agreed to in writing, software
# distributed under the License is distributed on an "AS IS" BASIS,
# WITHOUT WARRANTIES OR CONDITIONS OF ANY KIND, either express or implied.
# See the License for the specific language governing permissions and
# limitations under the License.

"""Implementation of the Panoptic Quality metric.

Panoptic Quality (PQ) is an instance-based metric for evaluating the task of
image parsing, aka panoptic segmentation.

Please see the paper for PQ details:
"Panoptic Segmentation", Alexander Kirillov, Kaiming He, Ross Girshick,
Carsten Rother and Piotr Dollar. In CVPR, 2019.

Note that our TensorFlow re-implementation of Panoptic Quality usually gives
a bit higher PQ score than the official numpy implementation
(https://github.com/cocodataset/panopticapi).
This re-imeplementation is simply used as an estimate of the prediction
quality during TensorFlow training. The users should convert their panoptic
prediction to COCO json format and run official numpy implementation, in order
to have a fair comparison with others. See Q4 in our FAQ (g3doc/faq.md) for
more details.
"""

from typing import Any, List, Mapping, Optional, Tuple

import numpy as np
import tensorflow as tf


def _ids_to_counts(id_array: np.ndarray) -> Mapping[int, int]:
  """Given a numpy array, a mapping from each unique entry to its count."""
  ids, counts = np.unique(id_array, return_counts=True)
  return dict(zip(ids, counts))


class PanopticQuality(tf.keras.metrics.Metric):
  """Metric class for Panoptic Quality.

  "Panoptic Segmentation" by Alexander Kirillov, Kaiming He, Ross Girshick,
  Carsten Rother, Piotr Dollar.
  https://arxiv.org/abs/1801.00868

  Stand-alone usage:

  pq_obj = panoptic_quality.PanopticQuality(num_classes,
    max_instances_per_category, ignored_label)
  pq_obj.update_state(y_true_1, y_pred_1)
  pq_obj.update_state(y_true_2, y_pred_2)
  ...
  result = pq_obj.result().numpy()
  """

  def __init__(self,
               num_classes: int,
               ignored_label: int,
               max_instances_per_category: int,
               offset: int,
               name: str = 'panoptic_quality',
               **kwargs):
    """Initialization of the PanopticQuality metric.

    Args:
      num_classes: Number of classes in the dataset as an integer.
      ignored_label: The class id to be ignored in evaluation as an integer or
        integer tensor.
      max_instances_per_category: The maximum number of instances for each class
        as an integer or integer tensor.
      offset: The maximum number of unique labels as an integer or integer
        tensor.
      name: An optional variable_scope name. (default: 'panoptic_quality')
      **kwargs: The keyword arguments that are passed on to `fn`.
    """
    super(PanopticQuality, self).__init__(name=name, **kwargs)
    self.num_classes = num_classes
    self.ignored_label = ignored_label
    self.max_instances_per_category = max_instances_per_category
    self.total_iou = self.add_weight(
        'total_iou', shape=(num_classes,), initializer=tf.zeros_initializer)
    self.total_tp = self.add_weight(
        'total_tp', shape=(num_classes,), initializer=tf.zeros_initializer)
    self.total_fn = self.add_weight(
        'total_fn', shape=(num_classes,), initializer=tf.zeros_initializer)
    self.total_fp = self.add_weight(
        'total_fp', shape=(num_classes,), initializer=tf.zeros_initializer)
    self.offset = offset

  def compare_and_accumulate(
      self, gt_panoptic_label: tf.Tensor, pred_panoptic_label: tf.Tensor
  ) -> Tuple[np.ndarray, np.ndarray, np.ndarray, np.ndarray]:
    """Compares predicted segmentation with groundtruth, accumulates its metric.

    It is not assumed that instance ids are unique across different categories.
    See for example combine_semantic_and_instance_predictions.py in official
    PanopticAPI evaluation code for issues to consider when fusing category
    and instance labels.

    Instances ids of the ignored category have the meaning that id 0 is "void"
    and remaining ones are crowd instances.

    Args:
      gt_panoptic_label: A tensor that combines label array from categories and
        instances for ground truth.
      pred_panoptic_label: A tensor that combines label array from categories
        and instances for the prediction.

    Returns:
      The value of the metrics (iou, tp, fn, fp) over all comparisons, as a
      float scalar.
    """
    iou_per_class = np.zeros(self.num_classes, dtype=np.float64)
    tp_per_class = np.zeros(self.num_classes, dtype=np.float64)
    fn_per_class = np.zeros(self.num_classes, dtype=np.float64)
    fp_per_class = np.zeros(self.num_classes, dtype=np.float64)

    # Pre-calculate areas for all groundtruth and predicted segments.
    gt_segment_areas = _ids_to_counts(gt_panoptic_label.numpy())
    pred_segment_areas = _ids_to_counts(pred_panoptic_label.numpy())

    # We assume the ignored segment has instance id = 0.
    ignored_panoptic_id = self.ignored_label * self.max_instances_per_category

    # Next, combine the groundtruth and predicted labels. Dividing up the pixels
    # based on which groundtruth segment and which predicted segment they belong
    # to, this will assign a different 64-bit integer label to each choice
    # of (groundtruth segment, predicted segment), encoded as
    #   gt_panoptic_label * offset + pred_panoptic_label.
    intersection_id_array = tf.cast(gt_panoptic_label,
                                    tf.int64) * self.offset + tf.cast(
                                        pred_panoptic_label, tf.int64)

    # For every combination of (groundtruth segment, predicted segment) with a
    # non-empty intersection, this counts the number of pixels in that
    # intersection.
    intersection_areas = _ids_to_counts(intersection_id_array.numpy())

    # Compute overall ignored overlap.
    def prediction_ignored_overlap(pred_panoptic_label):
      intersection_id = ignored_panoptic_id * self.offset + pred_panoptic_label
      return intersection_areas.get(intersection_id, 0)

    # Sets that are populated with which segments groundtruth/predicted segments
    # have been matched with overlapping predicted/groundtruth segments
    # respectively.
    gt_matched = set()
    pred_matched = set()

    # Calculate IoU per pair of intersecting segments of the same category.
    for intersection_id, intersection_area in intersection_areas.items():
      gt_panoptic_label = intersection_id // self.offset
      pred_panoptic_label = intersection_id % self.offset

      gt_category = gt_panoptic_label // self.max_instances_per_category
      pred_category = pred_panoptic_label // self.max_instances_per_category
      if gt_category != pred_category:
        continue
      if pred_category == self.ignored_label:
        continue

      # Union between the groundtruth and predicted segments being compared does
      # not include the portion of the predicted segment that consists of
      # groundtruth "void" pixels.
      union = (
          gt_segment_areas[gt_panoptic_label] +
          pred_segment_areas[pred_panoptic_label] - intersection_area -
          prediction_ignored_overlap(pred_panoptic_label))
      iou = intersection_area / union
      if iou > 0.5:
        tp_per_class[gt_category] += 1
        iou_per_class[gt_category] += iou
        gt_matched.add(gt_panoptic_label)
        pred_matched.add(pred_panoptic_label)

    # Count false negatives for each category.
    for gt_panoptic_label in gt_segment_areas:
      if gt_panoptic_label in gt_matched:
        continue
      category = gt_panoptic_label // self.max_instances_per_category
      # Failing to detect a void segment is not a false negative.
      if category == self.ignored_label:
        continue
      fn_per_class[category] += 1

    # Count false positives for each category.
    for pred_panoptic_label in pred_segment_areas:
      if pred_panoptic_label in pred_matched:
        continue
      # A false positive is not penalized if is mostly ignored in the
      # groundtruth.
      if (prediction_ignored_overlap(pred_panoptic_label) /
          pred_segment_areas[pred_panoptic_label]) > 0.5:
        continue
      category = pred_panoptic_label // self.max_instances_per_category
      if category == self.ignored_label:
        continue
      fp_per_class[category] += 1
    return iou_per_class, tp_per_class, fn_per_class, fp_per_class

  def update_state(
      self,
      y_true: tf.Tensor,
      y_pred: tf.Tensor,
      sample_weight: Optional[tf.Tensor] = None) -> List[tf.Operation]:
    """Accumulates the panoptic quality statistics.

    Args:
      y_true: The ground truth panoptic label map (defined as semantic_map *
        max_instances_per_category + instance_map).
      y_pred: The predicted panoptic label map (defined as semantic_map *
        max_instances_per_category + instance_map).
      sample_weight: Optional weighting of each example. Defaults to 1. Can be a
        `Tensor` whose rank is either 0, or the same rank as `y_true`, and must
        be broadcastable to `y_true`.

    Returns:
      Update ops for iou, tp, fn, fp.
    """
    result = self.compare_and_accumulate(y_true, y_pred)
    iou, tp, fn, fp = tuple(result)
    update_iou_op = self.total_iou.assign_add(iou)
    update_tp_op = self.total_tp.assign_add(tp)
    update_fn_op = self.total_fn.assign_add(fn)
    update_fp_op = self.total_fp.assign_add(fp)
    return [update_iou_op, update_tp_op, update_fn_op, update_fp_op]

  def result(self) -> tf.Tensor:
    """Computes the panoptic quality."""
    sq = tf.math.divide_no_nan(self.total_iou, self.total_tp)
    rq = tf.math.divide_no_nan(
        self.total_tp,
        self.total_tp + 0.5 * self.total_fn + 0.5 * self.total_fp)
    pq = tf.math.multiply(sq, rq)

    # Find the valid classes that will be used for evaluation. We will
    # ignore classes which have (tp + fn + fp) equal to 0.
    # The "ignore" label will be included in this based on logic that skips
    # counting those instances/regions.
    valid_classes = tf.not_equal(self.total_tp + self.total_fn + self.total_fp,
                                 0)

    # Compute averages over classes.
    qualities = tf.stack(
        [pq, sq, rq, self.total_tp, self.total_fn, self.total_fp], axis=0)
    summarized_qualities = tf.math.reduce_mean(
        tf.boolean_mask(qualities, valid_classes, axis=1), axis=1)

    return summarized_qualities

  def reset_states(self) -> None:
    """See base class."""
    tf.keras.backend.set_value(self.total_iou, np.zeros(self.num_classes))
    tf.keras.backend.set_value(self.total_tp, np.zeros(self.num_classes))
    tf.keras.backend.set_value(self.total_fn, np.zeros(self.num_classes))
    tf.keras.backend.set_value(self.total_fp, np.zeros(self.num_classes))

  def get_config(self) -> Mapping[str, Any]:
    """See base class."""
    config = {
        'num_classes': self.num_classes,
        'ignored_label': self.ignored_label,
        'max_instances_per_category': self.max_instances_per_category,
        'offset': self.offset,
    }
    base_config = super(PanopticQuality, self).get_config()
    return dict(list(base_config.items()) + list(config.items()))
