# Supplementary material for: Packaging style design based on visual semantic segmentation technology and intelligent cyber physical system
Source: PeerJ Comput Sci. 2023 Jul 10;9:e1451. doi: 10.7717/peerj-cs.1451 (PMC10403159; doi:10.7717/peerj-cs.1451)
Supplement: Supplemental Information 2 [file peerj-cs-09-1451-s002.zip › ┤·┬δ/evaluator.proto]

// Copyright 2022 The Deeplab2 Authors.
//
// Licensed under the Apache License, Version 2.0 (the "License");
// you may not use this file except in compliance with the License.
// You may obtain a copy of the License at
//
//     http://www.apache.org/licenses/LICENSE-2.0
//
// Unless required by applicable law or agreed to in writing, software
// distributed under the License is distributed on an "AS IS" BASIS,
// WITHOUT WARRANTIES OR CONDITIONS OF ANY KIND, either express or implied.
// See the License for the specific language governing permissions and
// limitations under the License.

syntax = "proto2";

package deeplab2;

// Next ID: 24
message EvaluatorOptions {
  // Set the number of steps to run evaluation. -1 corresponds to a run over the
  // full dataset.
  optional int32 eval_steps = 1 [default = -1];
  // Set the number of train steps after which eval should run in interleaved
  // mode.
  optional int32 eval_interval = 2 [default = 5000];
  // Set the number of seconds to wait at most for the next checkpoint. -1 means
  // the job will wait forever.
  optional int32 continuous_eval_timeout = 3 [default = -1];
  // Set whether to run evaluation as a tf function.
  optional bool use_tf_function = 4 [default = true];
  // Set the area size of stuff segments to discard (set to ignore_label).
  optional int32 stuff_area_limit = 6 [default = 0];
  // Set the area size of thing segments to discard (set to ignore_label). Note
  // that this option is currently only supported in MaX-DeepLab.
  optional int32 thing_area_limit = 19 [default = 0];
  // Set the threshold for the transformer class confidence.
  optional float transformer_class_confidence_threshold = 20 [default = 0.7];
  // Set the threshold for the per-pixel mask confidence. Note that this option
  // is currently only supported in MaX-DeepLab.
  optional float pixel_confidence_threshold = 21 [default = 0.4];
  // A string specifying types of post-processing for transformer models,
  // currently we support two types:
  // "pixelwise": Two simple argmax operations for pixel and transformer class
  //   are used, respectively, to obtain the panoptic prediction.
  // "maskwise": Firstly a thresholding is applied to obtain the binary mask for
  //   each mask slot, which are re-ordered based on its confidence score.
  //   Afterwards, we paste these binary masks onto an empty canvas one by one
  //   from high-confidence to low-confidence. Besides, different thresholding
  //   values for thing and stuff classes are supported. The hyper parameters
  //   are set in MaskwisePostProcessingOptions.
  optional string transformer_post_processing = 22 [default = 'pixelwise'];
  message MaskwisePostProcessingOptions {
    // Set the threshold for the transformer thing class confidence in mask-wise
    // post-processing.
    optional float transformer_class_confidence_threshold_thing = 1
        [default = 0.7];
    // Set the threshold for the transformer thing stuff confidence in mask-wise
    // post-processing.
    optional float transformer_class_confidence_threshold_stuff = 2
        [default = 0.7];
    // Set the threshold for overlapping ratio among binary masks in mask-wise
    // post-processing.
    optional float overlapping_threshold = 3 [default = 0.5];
    // Set the weight of class term when ranking mask slots in mask-wise
    // post-processing. The ranking is based on the confidence score, which is
    // computed as: (class_confidence ** maskwise_reorder_class_weight) * (
    // pixel_confidence ** maskwise_reorder_mask_weight).
    optional float reorder_class_weight = 4 [default = 1.0];
    // Set the weight of mask term when ranking mask slots in mask-wise
    // post-processing. The ranking is based on the confidence score, which is
    // computed as: (class_confidence ** maskwise_reorder_class_weight) * (
    // pixel_confidence ** maskwise_reorder_mask_weight).
    optional float reorder_mask_weight = 5 [default = 0.0];
  }
  // Set the option for the maskwise post-processing.
  optional MaskwisePostProcessingOptions maskwise_postprocessing = 23;
  // Set the threshold of the center heatmap for post-processing.
  optional float center_score_threshold = 7 [default = 0.1];
  // Set the kernel size of the nms kernel for the center heatmap.
  optional int32 nms_kernel = 8 [default = 3];
  // Set the number of top centers to keep. -1 corresponds to keeping all
  // centers.
  optional int32 keep_k_centers = 9 [default = 400];
  // Enable saving predictions to disk.
  optional bool save_predictions = 10 [default = false];
  // Override the storing location. By default, predictions are written to
  // `experiment_root` + `experiment_name` + `vis`.
  optional string override_save_dir = 11;
  // Set the number of samples to visualize.
  optional int32 num_vis_samples = 12 [default = 10];
  // Enable saving raw predictions for the whole dataset. The output path is the
  // save_dir + `raw_semantic`/`raw_panoptic`.
  optional bool save_raw_predictions = 13 [default = false];
  // The format of raw panoptic predictions. This flag is used together with
  // `save_raw_predictions`. When save_raw_predictions is True, this field
  // specifies the format of saved raw panoptic predictions. Supports:
  // - 'two_channel_png': The popular format, also supported by the official
  //  COCO panoptic API (https://github.com/cocodataset/panopticapi), where
  //  the saved PNG image contains R-channel for semantic labels and
  //  G-channel for instance IDs.
  // - 'three_channel_png': A simple extension of the 'two_channel_png' format,
  //  and is adopted in some video panoptic segmentation datasets (for
  //  example, KITTI-STEP and MOTChallenge-STEP), where the saved PNG image
  //  contains R-channel for semantic labels, G-channel for the values of
  //  (instance ID // 256), and B-channel for (instance ID % 256).
  // - 'two_channel_numpy_array': A more flexible format (unconstrained by the
  //  PNG channel size), where the panoptic predictions are saved as a numpy
  //  array in the two channel format (i.e., first channel encodes the
  //  semantic class and the second channel the instance ID).
  optional string raw_panoptic_format = 17 [default = 'two_channel_png'];
  // Enable conversion of train IDs to eval IDs for raw predictions.
  optional bool convert_raw_to_eval_ids = 14 [default = true];
  // Add flipped images for evaluation or not. This is used for multi-scale
  // inference (usually used together with `eval_scales`). If True, another
  // flipped image will be used during inference.
  optional bool add_flipped_images = 5 [default = false];
  // The scales to resize images for inference. Change it to, e.g. [0.5, 0.75,
  // 1.0, 1.25, 1.5, 1.75], for multi-scale inference.
  repeated float eval_scales = 15 [packed = true];
  // Boolean, if true, use TensorFlow operation (CUDA kernel) to merge
  // semantic and instance segmentation (for the final panoptic segmentation).
  // Defaults to true, as our GPU implementation is much faster. Set to false
  // if you could not successfully compile TensorFlow with this operation.
  optional bool merge_semantic_and_instance_with_tf_op = 16 [default = true];
  // Displays detailed metrics on instance segmentation AP. This includes e.g.
  // AP at a matching IoU threshold of 0.5, or the AP of small objects only,
  // etc. If false, will only display a summary AP metric that's an average of
  // IoU thresholds and over all objects.
  optional bool detailed_ap_metrics = 18 [default = false];
}
