# Supplementary material for: Packaging style design based on visual semantic segmentation technology and intelligent cyber physical system
Source: PeerJ Comput Sci. 2023 Jul 10;9:e1451. doi: 10.7717/peerj-cs.1451 (PMC10403159; doi:10.7717/peerj-cs.1451)
Supplement: Supplemental Information 2 [file peerj-cs-09-1451-s002.zip › ┤·┬δ/model/builder.py]

# coding=utf-8
# Copyright 2022 The Deeplab2 Authors.
#
# Licensed under the Apache License, Version 2.0 (the "License");
# you may not use this file except in compliance with the License.
# You may obtain a copy of the License at
#
#     http://www.apache.org/licenses/LICENSE-2.0
#
# Unless required by applicable law or agreed to in writing, software
# distributed under the License is distributed on an "AS IS" BASIS,
# WITHOUT WARRANTIES OR CONDITIONS OF ANY KIND, either express or implied.
# See the License for the specific language governing permissions and
# limitations under the License.

"""This file contains functions to build encoder and decoder."""
from typing import Callable, List, Optional

import tensorflow as tf

from deeplab2 import config_pb2
from deeplab2.model.decoder import deeplabv3
from deeplab2.model.decoder import deeplabv3plus
from deeplab2.model.decoder import max_deeplab
from deeplab2.model.decoder import motion_deeplab_decoder
from deeplab2.model.decoder import panoptic_deeplab
from deeplab2.model.decoder import vip_deeplab_decoder
from deeplab2.model.encoder import axial_resnet_instances
from deeplab2.model.encoder import mobilenet
from deeplab2.model.pixel_decoder import kmax as kmax_pixel_decoder
from deeplab2.model.pixel_encoder import axial_resnet
from deeplab2.model.pixel_encoder import convnext
from deeplab2.model.pixel_encoder import moat
from deeplab2.model.transformer_decoder import kmax as kmax_trasnformer_decoder


def create_encoder(backbone_options: config_pb2.ModelOptions.BackboneOptions,
                   bn_layer: tf.keras.layers.Layer,
                   conv_kernel_weight_decay: float = 0.0) -> tf.keras.Model:
  """Creates an encoder.

  Args:
    backbone_options: A proto config of type
      config_pb2.ModelOptions.BackboneOptions.
    bn_layer: A tf.keras.layers.Layer that computes the normalization.
    conv_kernel_weight_decay: A float, the weight decay for convolution kernels.

  Returns:
    An instance of tf.keras.Model containing the encoder.

  Raises:
    ValueError: An error occurs when the specified encoder meta architecture is
      not supported.
  """
  if ('resnet' in backbone_options.name or
      'swidernet' in backbone_options.name or
      'axial_deeplab' in backbone_options.name or
      'max_deeplab' in backbone_options.name):
    return create_resnet_encoder(
        backbone_options,
        bn_layer=bn_layer,
        conv_kernel_weight_decay=conv_kernel_weight_decay)
  elif 'mobilenet' in backbone_options.name:
    return create_mobilenet_encoder(
        backbone_options,
        bn_layer=bn_layer,
        conv_kernel_weight_decay=conv_kernel_weight_decay)
  raise ValueError('The specified encoder %s is not a valid encoder.' %
                   backbone_options.name)


def create_mobilenet_encoder(
    backbone_options: config_pb2.ModelOptions.BackboneOptions,
    bn_layer: tf.keras.layers.Layer,
    conv_kernel_weight_decay: float = 0.0) -> tf.keras.Model:
  """Creates a MobileNet encoder specified by name.

  Args:
    backbone_options: A proto config of type
      config_pb2.ModelOptions.BackboneOptions.
    bn_layer: A tf.keras.layers.Layer that computes the normalization.
    conv_kernel_weight_decay: A float, the weight decay for convolution kernels.

  Returns:
    An instance of tf.keras.Model containing the MobileNet encoder.
  """
  if backbone_options.name.lower() == 'mobilenet_v3_large':
    backbone = mobilenet.MobileNetV3Large
  elif backbone_options.name.lower() == 'mobilenet_v3_small':
    backbone = mobilenet.MobileNetV3Small
  else:
    raise ValueError('The specified encoder %s is not a valid encoder.' %
                     backbone_options.name)
  assert backbone_options.use_squeeze_and_excite
  assert backbone_options.drop_path_keep_prob == 1
  assert backbone_options.use_sac_beyond_stride == -1
  assert backbone_options.backbone_layer_multiplier == 1
  return backbone(
      output_stride=backbone_options.output_stride,
      width_multiplier=backbone_options.backbone_width_multiplier,
      bn_layer=bn_layer,
      conv_kernel_weight_decay=conv_kernel_weight_decay)


def create_resnet_encoder(
    backbone_options: config_pb2.ModelOptions.BackboneOptions,
    bn_layer: tf.keras.layers.Layer,
    conv_kernel_weight_decay: float = 0.0) -> tf.keras.Model:
  """Creates a ResNet encoder specified by name.

  Args:
    backbone_options: A proto config of type
      config_pb2.ModelOptions.BackboneOptions.
    bn_layer: A tf.keras.layers.Layer that computes the normalization.
    conv_kernel_weight_decay: A float, the weight decay for convolution kernels.

  Returns:
    An instance of tf.keras.Model containing the ResNet encoder.
  """
  return axial_resnet_instances.get_model(
      backbone_options.name,
      output_stride=backbone_options.output_stride,
      stem_width_multiplier=backbone_options.stem_width_multiplier,
      width_multiplier=backbone_options.backbone_width_multiplier,
      backbone_layer_multiplier=backbone_options.backbone_layer_multiplier,
      block_group_config={
          'use_squeeze_and_excite': backbone_options.use_squeeze_and_excite,
          'drop_path_keep_prob': backbone_options.drop_path_keep_prob,
          'drop_path_schedule': backbone_options.drop_path_schedule,
          'use_sac_beyond_stride': backbone_options.use_sac_beyond_stride},
      bn_layer=bn_layer,
      conv_kernel_weight_decay=conv_kernel_weight_decay)


def create_decoder(model_options: config_pb2.ModelOptions,
                   bn_layer: tf.keras.layers.Layer,
                   ignore_label: int,
                   use_auxiliary_semantic_head: bool = True) -> tf.keras.Model:
  """Creates a DeepLab decoder.

  Args:
    model_options: A proto config of type config_pb2.ModelOptions.
    bn_layer: A tf.keras.layers.Layer that computes the normalization.
    ignore_label: An integer specifying the ignore label.
    use_auxiliary_semantic_head: A boolean, whether to use an auxiliary semantic
      head to generate semantic predictions.

  Returns:
    An instance of tf.keras.layers.Layer containing the decoder.

  Raises:
    ValueError: An error occurs when the specified meta architecture is not
      supported.
  """
  meta_architecture = model_options.WhichOneof('meta_architecture')
  if meta_architecture == 'deeplab_v3':
    return deeplabv3.DeepLabV3(
        model_options.decoder, model_options.deeplab_v3, bn_layer=bn_layer)
  elif meta_architecture == 'deeplab_v3_plus':
    return deeplabv3plus.DeepLabV3Plus(
        model_options.decoder, model_options.deeplab_v3_plus, bn_layer=bn_layer)
  elif meta_architecture == 'panoptic_deeplab':
    return panoptic_deeplab.PanopticDeepLab(
        model_options.decoder,
        model_options.panoptic_deeplab,
        bn_layer=bn_layer)
  elif meta_architecture == 'motion_deeplab':
    return motion_deeplab_decoder.MotionDeepLabDecoder(
        model_options.decoder,
        model_options.motion_deeplab,
        bn_layer=bn_layer)
  elif meta_architecture == 'vip_deeplab':
    return vip_deeplab_decoder.ViPDeepLabDecoder(
        model_options.decoder,
        model_options.vip_deeplab,
        bn_layer=bn_layer)
  elif meta_architecture == 'max_deeplab':
    return max_deeplab.MaXDeepLab(
        model_options.decoder,
        model_options.max_deeplab,
        ignore_label=ignore_label,
        bn_layer=bn_layer,
        use_auxiliary_semantic_head=use_auxiliary_semantic_head)
  raise ValueError('The specified meta architecture %s is not implemented.' %
                   meta_architecture)


def create_kmax_meta_pixel_encoder(
    pixel_encoder_name: str,
    drop_path_keep_prob: float,
    input_shape: List[int],
    norm_layer: Optional[Callable[[], tf.keras.layers.Layer]],
    pretrained_weights_path: Optional[str] = None,
) -> tf.keras.Model:
  """Creates a pixel encoder in kMaX meta architecture.

  Args:
    pixel_encoder_name: A string specifying the pixel encoder name.
    drop_path_keep_prob: A float specifying the keep probability of drop path.
    input_shape: A list of integer specifying the expected input shape.
    norm_layer: A tf.keras.layers.Layer that computes the normalization.
    pretrained_weights_path: A string specifying the path of pretrained weights
      for the backbone (i.e., pixel encoder).

  Returns:
    An instance of tf.keras.Model containing the pixel encoder.

  Raises:
    ValueError: An error occurs when the pixel_encoder_name does not contain
      'convnext' or 'resnet'.
  """
  if 'convnext' in pixel_encoder_name.lower():
    return convnext.get_model(
        pixel_encoder_name,
        input_shape=input_shape,
        pretrained_weights_path=pretrained_weights_path,
        drop_path_keep_prob=drop_path_keep_prob,
        zero_padding_for_downstream=True)
  elif 'moat' in pixel_encoder_name.lower():
    return moat.get_model(
        name=pixel_encoder_name,
        input_shape=input_shape,
        survival_rate=drop_path_keep_prob,
        pretrained_weights_path=pretrained_weights_path,
    )
  elif 'resnet' in pixel_encoder_name.lower():
    return axial_resnet.get_model(
        pixel_encoder_name,
        input_shape=input_shape,
        bn_layer=norm_layer,
        drop_path_keep_prob=drop_path_keep_prob,
    )
  else:
    raise ValueError('Unsupoorted pixel_encoder_name!')


def create_kmax_meta_pixel_decoder(
    norm_layer: Optional[Callable[[], tf.keras.layers.Layer]],
    high_resolution_output_stride: int = 4
) -> tf.keras.Model:
  """Creates a pixel decoder in kMaX meta architecture.

  Args:
    norm_layer: A tf.keras.layers.Layer that computes the normalization.
    high_resolution_output_stride: An integer speicying the highest resolution
      of pixel decoder output feature maps.

  Returns:
    An instance of tf.keras.Model containing the pixel decoder.

  Raises:
    ValueError: An error occurs when the high_resolution_output_stride is not
      4 or 2.
  """
  # high_resolution_output_stride = 4 is used for COCO dataset.
  if high_resolution_output_stride == 4:
    dims = (512, 256, 128, 64)
    num_blocks = (1, 5, 1, 1)
    block_type = ('axial', 'axial', 'bottleneck', 'bottleneck')
  # high_resolution_output_stride = 2 is used for Cityscapes dataset.
  elif high_resolution_output_stride == 2:
    dims = (512, 256, 128, 64, 32)
    num_blocks = (1, 5, 1, 1, 1)
    block_type = ('axial', 'axial', 'bottleneck', 'bottleneck', 'bottleneck')
  else:
    raise ValueError('Unsupported high_resolution_output_stride for building'
                     ' kmax_meta_pixel_decoder!')

  return kmax_pixel_decoder.KMaXPixelDecoder(
      name='kmax_pixel_decoder',
      norm_layer=norm_layer,
      dims=dims,
      num_blocks=num_blocks,
      block_type=block_type)


def create_kmax_meta_transformer_decoder(
    norm_layer: Optional[Callable[[], tf.keras.layers.Layer]],
    num_mask_slots: int,
    transformer_decoder_drop_path_keep_prob: float,
    auxiliary_predictor_func: Optional[Callable[[], tf.keras.Model]] = None
) -> tf.keras.Model:
  """Creates a transformer decoder in kMaX meta architecture.

  Args:
    norm_layer: A tf.keras.layers.Layer that computes the normalization.
    num_mask_slots: An integer, the number of mask slots that will be used.
    transformer_decoder_drop_path_keep_prob: A float, the drop-path keep prob
      for transformer decoder.
    auxiliary_predictor_func: A callable function that returns an initialization
      of auxiliary predictor.

  Returns:
    An instance of tf.keras.Model containing the transformer decoder.
  """
  return kmax_trasnformer_decoder.KMaXTransformerDecoder(
      name='kmax_transformer_decoder',
      auxiliary_predictor_func=auxiliary_predictor_func,
      norm_layer=norm_layer,
      num_mask_slots=num_mask_slots,
      transformer_decoder_drop_path_keep_prob=(
          transformer_decoder_drop_path_keep_prob),
      num_blocks=(2, 2, 2))
